# Supplementary material for: Bibliometric Analysis of the Influencing Factors, Derivation, and Application of Heavy Metal Thresholds in Soil
Source: Int J Environ Res Public Health. 2022 May 27;19(11):6561. doi: 10.3390/ijerph19116561 (PMC9180750; doi:10.3390/ijerph19116561)
Supplement: Supplementary file 1 [file ijerph-19-06561-s001.zip]

Archive with 2 entries (2 files):
- Highlights.pdf
- Supplementary material-clean version.pdf
